# Supplementary material for: Monocyte anisocytosis corresponds with increasing severity of COVID-19 in children
Source: Front Pediatr. 2023 Jun 23;11:1177048. doi: 10.3389/fped.2023.1177048 (PMC10326545; doi:10.3389/fped.2023.1177048)
Supplement: Supplementary file 1 [file Table1.xlsx]

## Sheet: Supp Table 1. MildMod v Severe 
		COVID-19 (N= 94)
		Mild/Moderate COVID-19 (n= 71)		Severe COVID-19 (n= 23)
	Maximum Level of Care, n (%)
	Outpatient	42	-59	0	(0)
	Hospital Ward	25	-35	9	-39
	PICU	4	-6	14	-61
	Need for Supplemental Respiratory Support, n (%)
	No need for supplemental respiratory support	64	-90	0	(0)
	Need for supplemental respiratory support	7	-10	23	-100
	Supplemental O2	7	-10	22	-96
	Non-Invasive Positive-Pressure Ventilation	0	(0)	4	-17
	Mechanical Ventilation	0	(0)	6	-26
	Supplemental Table 1 Clinical features of SARS-CoV-2 infection
