# Supplementary material for: Monocyte anisocytosis corresponds with increasing severity of COVID-19 in children
Source: Front Pediatr. 2023 Jun 23;11:1177048. doi: 10.3389/fped.2023.1177048 (PMC10326545; doi:10.3389/fped.2023.1177048)
Supplement: Supplementary file 2 [file Table2.xlsx]

## Sheet: Supp. Table 2. Mean SD
	Biomarker, mean (SD)	Healthy (n= 49)	Mild COVID-19 (n= 29)	Moderate COVID-19 (n= 42)	Severe COVID-19 (n= 23)	MIS-C (n= 36)	COVID-Recovered (n= 36)
	MDW	16 (1.7)	22 (5)	23 (5.3)	26 (4.8)	32 (7.2)	17 (2)
	Absolute monocyte count	0.5 (0.2)	0.6 (0.5)	0.7 (0.5)	0.6 (0.7)	0.5 (0.5)	0.6 (0.3)
	Absolute lymphocyte count	2.3 (0.6)	2.1 (1.7)	2.3 (2)	1 (0.7)	1.3 (1.3)	2.7 (1.6)
	Absolute neutrophil count	3.9 (1.5)	2.6 (2.9)	3.7 (2.3)	5.5 (4)	6.5 (4.6)	4 (2)
	Absolute platelet count	287 (62)	228 (88)	287 (128)	214 (123)	200 (138)	293 (80)
	Neutrophil Lymphocyte Ratio	1.7 (0.8)	3.1 (5.2)	2.8 (2.8)	7.6 (8.7)	8.2 (7.6)	2 (1.5)
	C-reactive protein	n/a	28.9 (44.1)	30.5 (41.8)	55.1 (50.1)	n/a	n/a
	Erythrocyte sedimentation rate	n/a	24.1 (20.7)	25.8 (28.4)	23.6 (14.9)	n/a	n/a
